# Supplementary material for: Strong Saharan Dust Deposition Events Alter Microbial Diversity and Composition in Sediments of High-Mountain Lakes of Sierra Nevada (Spain)
Source: Microb Ecol. 2024 Jul 27;87(1):99. doi: 10.1007/s00248-024-02416-w (PMC11283396; doi:10.1007/s00248-024-02416-w)
Supplement: Supplementary file 3 — Supplementary file3 (XLSX 22 KB) [file 248_2024_2416_MOESM3_ESM.xlsx]

## Sheet: Supplementary Table S4
Supplementary Table S3. Statistical results of the linear mixed effects models for physicochemical properties as controllers of changes in the relative abundance of the differentially abundant prokaryotic genera (Figs. 3 and 4) in sediments from the lakes. All linear models fulfilled the normal distribution of the residuals (p > 0.39, Shapiro's test). Significant codes: p <0.05, **p <0.01, ***p <…
		Acinetobacter	Anaerolinia	Anaeromyxobacter	Aphanizomenon	Azohydromonas	Bacillus	Brevundimonas	Bryobacter	Candidatus Alysiosphaera	Chitinophaga	Dechloromonas	Desulfobulbus	Dongia	Ferritrophicum	Ferruginibacter	Hirschia	Ilumatobacter	Isosphaera	Methanomassliicoccus	Methanoregula	Microcoleus	Nitrospira	Nocardioides	Novosphingobium	Oryzihumus	Pedomicrobium	Planctomyces	Polaromonas	Polymorphobacter	Porphyrobacter	Pseudarthrobacter	Pseudomonas	RB41	Rhodobacter	Rhodomicrobium	Roseiarcus	Roseococcus	Sedimininibacterium	Smithella	Sphingorhabdus	Sulfurifustis	Syntrophorhabdus	Terrimonas	Tumebacillus
Na	Coefficient estimates, β	0.1	0.06	0.09	0.01	-0.06	0.02	0.06	0.05	0.1	-0.34	0.02	-0.41	-0.39	0.06	0.06	-0.4	0.09	0.15	-0.2	-0.11	0.06	-0.03	-0.05	0.12	0.06	-0.09	-0.49	-0.05	0.08	0.11	0.12	-0.13	-0.15	-0.11	0.18	0.11	0.19	-0.87	-0.09	0.05	0.03	0.01	0.09	0.08
	Explained variance, R2 (%)	0.08	0.02	0.06	0.01	0.08	0.11	0.01	0.16	0.05	0.09	0.33	0.89	0.99	0.19	0.09	1.29	1.26	0.02	0.01	1.25	0.05	0.09	0.07	0.06	0.06	0.05	1.89	0.05	0.03	0.05	0.01	0.01	0.02	0.01	0.02	0.01	0.02	0.69	0.06	0.01	0.02	0.01	0.01	0.01
	Significance levels (p-value)	NS	NS	NS	NS	NS	NS	*	NS	NS	*	NS	*	*	NS	NS	*	NS	NS	NS	NS	NS	NS	NS	NS	NS	NS	*	NS	NS	NS	NS	NS	NS	NS	NS	NS	NS	*	NS	NS	NS	NS	NS	NS
NH4+	Coefficient estimates, β	0.15	-0.15	-0.34	0.09	-0.19	0.51	-0.49	0.06	0.03	-0.34	-0.1	0.03	0.06	-0.14	0.22	-0.06	0.06	0.05	0.15	0.1	0.05	-0.09	0.45	-0.59	-0.06	0.51	-0.6	0.02	0.09	0.06	-0.05	0.06	-0.24	-0.05	-0.1	-0.68	-0.61	-0.06	0.09	0.08	0.05	0.03	-0.1	0.03
	Explained variance, R2 (%)	0.03	0.09	0.02	0.045	0.06	0.88	1.29	0.06	0.01	1.15	0.01	0.02	0.02	0.06	0.06	0.06	0.01	0.06	0.02	0.01	0.02	0.06	1.54	0.78	0.02	0.21	2.96	0.06	0.01	0.06	0.02	0.02	0.03	0.01	0.02	2.2	1.19	0.05	0.03	0.05	0.02	0.01	0.02	0.01
	Significance levels (p-value)	NS	NS	NS	NS	NS	*	*	NS	NS	*	NS	NS	NS	NS	NS	NS	NS	NS	NS	NS	NS	NS	*	*	NS	*	**	NS	NS	NS	NS	NS	NS	NS	NS	*	*	NS	NS	NS	NS	NS	NS	NS
K+	Coefficient estimates, β	0.12	-0.09	-0.69	0.19	-0.19	0.09	0.17	0.18	0.16	0.16	0.54	0.09	-0.69	0.14	0.16	0.05	0.29	0.29	-0.11	0.05	-0.84	0.09	-0.17	-0.21	-0.11	-0.15	0.1	0.08	-0.26	0.06	0.05	0.02	0.02	0.18	-0.08	-0.24	0.15	-0.11	0.08	-0.74	0.16	0.1	0.05	0.08
	Explained variance, R2 (%)	0.02	0.17	3.21	0.05	0.09	0.01	0.31	0.05	0.06	0.03	0.06	0.06	0.84	0.05	0.03	0.01	0.05	0.04	0.06	0.09	0.59	0.04	0.06	0.05	0.05	0.04	0.01	0.09	0.04	0.06	0.15	0.05	0.06	0.05	0.05	0.04	0.09	0.02	0.01	0.84	0.08	0.06	0.04	0.09
	Significance levels (p-value)	NS	NS	**	NS	NS	NS	NS	NS	NS	NS	NS	NS	*	NS	NS	NS	NS	NS	NS	NS	**	NS	NS	NS	NS	NS	NS	NS	NS	NS	NS	NS	NS	NS	NS	NS	NS	NS	NS	**	NS	NS	NS	NS
Mg2+	Coefficient estimates, β	0.19	0.1	0.09	-0.19	0.28	0.15	0.06	-0.24	-0.1	0.24	0.25	-0.15	0.09	-0.64	0.29	-0.22	0.75	-0.15	0.1	0.19	0.25	0.13	0.84	-0.16	-0.05	0.06	0.08	-0.19	0.24	0.12	0.24	0.05	0.06	-0.09	-0.18	-0.24	0.2	-0.79	0.18	0.05	0.15	0.16	0.07	-0.84
	Explained variance, R2 (%)	0.29	0.05	0.06	0.06	0.05	0.02	0.06	0.05	0.06	0.01	0.06	0.09	0.06	0.79	0.05	0.04	0.85	0.05	0.01	0.06	0.04	0.02	0.94	0.06	0.01	0.06	0.1	0.01	0.08	0.05	0.03	0.01	0.02	0.08	0.05	0.14	0.09	1.64	0.05	0.09	0.04	0.09	0.15	1.05
	Significance levels (p-value)	NS	NS	NS	NS	NS	NS	NS	NS	NS	NS	NS	NS	NS	*	NS	NS	*	NS	NS	NS	NS	NS	*	NS	NS	NS	NS	NS	NS	NS	NS	NS	NS	NS	NS	NS	NS	**	NS	NS	NS	NS	NS	**
Ca2+	Coefficient estimates, β	0.26	0.09	0.15	-0.09	-0.16	-0.17	0.19	0.06	-0.16	-0.26	-0.29	-0.21	-0.16	0.09	-0.24	-0.18	0.19	0.09	0.24	0.16	-0.11	-0.13	0.1	0.09	0.07	0.02	-0.15	-0.2	0.14	0.67	0.05	0.16	-0.1	0.09	0.19	-0.17	-0.25	-0.16	0.14	0.05	0.09	-0.17	0.05	0.06
	Explained variance, R2 (%)	0.05	0.06	0.06	0.1	0.03	0.06	0.1	0.13	0.09	0.08	0.09	0.05	0.01	0.02	0.06	0.05	0.05	0.05	0.05	0.15	0.03	0.01	0.07	0.08	0.11	0.02	0.01	0.06	0.05	1.04	0.02	0.05	0.05	0.05	0.24	0.16	0.05	0.11	0.19	0.08	0.04	0.03	0.11	0.13
	Significance levels (p-value)	NS	NS	NS	NS	NS	NS	NS	NS	NS	NS	NS	NS	NS	NS	NS	NS	NS	NS	NS	NS	NS	NS	NS	NS	NS	NS	NS	NS	NS	*	NS	NS	NS	NS	NS	NS	NS	NS	NS	NS	NS	NS	NS	NS
NO3-	Coefficient estimates, β	0.61	0.08	-0.51	0.19	-0.67	-0.45	-0.84	-0.74	0.74	-0.74	-0.64	-0.59	0.09	-0.15	0.71	-0.26	0.66	0.21	0.85	0.74	0.06	0.15	-0.15	-0.21	0.05	0.09	-0.7	0.05	-0.66	0.16	0.22	0.24	0.67	-0.68	-0.71	-0.75	-0.77	0.08	0.87	0.05	0.09	0.14	-0.14	0.06
	Explained variance, R2 (%)	1.32	0.09	0.88	0.05	1.05	1.54	0.87	1.15	1.06	0.89	0.89	0.78	0.03	0.06	0.89	0.05	0.75	0.04	0.89	1.26	0.05	0.03	0.04	0.01	0.06	0.14	0.94	0.05	0.84	0.06	0.01	0.09	0.64	1.05	0.67	0.87	0.89	0.05	0.94	0.09	0.05	0.11	0.05	0.09
	Significance levels (p-value)	**	NS	*	NS	**	**	**	**	**	**	*	*	NS	NS	*	NS	*	NS	**	*	NS	NS	NS	NS	NS	NS	**	NS	**	NS	NS	NS	**	**	**	**	**	NS	**	NS	NS	NS	NS	NS
PO43-	Coefficient estimates, β	0.24	0.11	0.29	0.59	0.09	0.02	-0.19	0.16	0.69	-0.15	0.17	0.09	0.29	-0.34	0.08	0.05	0.13	0.09	0.17	-0.24	-0.65	0.07	0.09	-0.14	-0.81	0.01	0.09	-0.14	-0.74	0.05	0.68	-0.11	0.05	-0.08	-0.87	0.08	-0.18	-0.15	0.09	-0.15	0.19	0.07	0.89	0.19
	Explained variance, R2 (%)	0.17	0.08	0.05	1.25	0.19	0.15	0.05	0.05	0.88	0.06	0.06	0.05	0.06	0.16	0.02	0.01	0.05	0.05	0.03	0.09	0.79	0.1	0.08	0.16	0.84	0.06	0.04	0.16	1.23	0.04	0.94	0.05	0.03	0.05	1.06	0.14	0.16	0.1	0.05	0.1	0.09	0.19	1.64	0.08
	Significance levels (p-value)	NS	NS	NS	*	NS	NS	NS	NS	*	NS	NS	NS	NS	NS	NS	NS	NS	NS	NS	NS	**	NS	NS	NS	**	NS	NS	NS	**	NS	*	NS	NS	NS	**	NS	NS	NS	NS	NS	NS	NS	**	NS
SO42-	Coefficient estimates, β	0.13	0.19	-0.15	0.06	-0.17	0.06	0.09	0.09	-0.06	-0.63	-0.84	-0.19	0.31	0.06	0.17	0.09	0.09	0.84	0.25	0.19	-0.21	-0.17	0.2	-0.75	-0.69	0.24	0.12	0.08	0.06	0.05	0.03	0.04	0.09	0.09	0.15	-0.17	-0.24	-0.84	0.24	0.05	0.9	0.77	0.08	-0.68
	Explained variance, R2 (%)	0.27	0.06	0.06	0.06	0.06	0.01	0.06	0.05	0.15	0.79	1.04	0.09	0.06	0.02	0.06	0.05	0.01	1.03	0.06	0.04	0.16	0.05	0.03	0.89	0.8	0.06	0.05	0.04	0.02	0.06	0.15	0.1	0.06	0.05	0.06	0.15	0.08	1.41	0.1	0.03	1.28	1.14	0.05	1.24
	Significance levels (p-value)	NS	NS	NS	NS	NS	NS	NS	NS	NS	*	**	NS	NS	NS	NS	NS	NS	*	NS	NS	NS	NS	NS	**	**	NS	NS	NS	NS	NS	NS	NS	NS	NS	NS	NS	NS	**	NS	NS	**	**	NS	**
TC/TN	Coefficient estimates, β	0.51	0.66	-0.26	0.06	0.54	0.71	0.59	0.58	-0.81	0.66	0.68	0.63	0.15	-0.75	-0.88	-0.17	-0.68	0.09	0.27	0.15	0.09	-0.73	0.09	0.85	0.71	0.06	0.67	-0.1	0.75	-0.09	0.06	0.15	0.02	0.74	0.85	0.67	0.76	0.08	0.15	-0.17	-0.22	0.15	0.13	0.04
	Explained variance, R2 (%)	2.45	3.21	0.04	0.03	1.05	1.1	0.99	0.87	1.65	0.88	0.94	1.08	0.03	0.88	1.24	0.05	0.78	0.07	0.05	0.1	0.05	0.94	0.05	1.16	1.05	0.09	0.79	0.16	0.95	0.05	0.02	0.03	0.06	1.05	0.87	1.16	0.97	0.05	0.01	0.13	0.1	0.04	0.15	0.02
	Significance levels (p-value)	**	**	NS	NS	*	*	*	*	**	*	*	*	NS	*	**	NS	*	NS	NS	NS	NS	**	NS	**	**	NS	*	NS	*	NS	NS	NS	NS	**	**	**	**	NS	NS	NS	NS	NS	NS	NS
TOC/TN	Coefficient estimates, β	0.89	0.77	-0.19	-0.35	0.59	0.68	0.06	0.71	-0.58	0.87	0.77	0.89	0.06	-0.79	-0.69	-0.28	-0.74	0.09	-0.69	-0.75	0.09	-0.81	0.15	0.81	0.67	0.04	0.64	0.14	0.78	-0.05	0.06	0.15	-0.72	0.84	0.74	0.77	0.75	0.14	-0.18	-0.19	0.11	0.12	0.18	-0.22
	Explained variance, R2 (%)	3.51	4.56	0.15	0.09	0.87	1.33	0.03	0.94	0.98	0.94	1.05	1.16	0.06	0.81	0.89	0.09	0.79	0.04	0.87	0.89	0.05	1.05	0.05	0.97	1.16	0.05	0.88	0.08	1.24	0.06	0.08	0.04	0.79	1.18	0.94	1.57	0.87	0.05	0.09	0.07	0.01	0.03	0.05	0.15
	Significance levels (p-value)	***	***	NS	NS	*	*	NS	**	*	**	**	**	NS	*	*	NS	*	NS	**	**	NS	**	NS	**	**	NS	*	NS	*	NS	NS	NS	**	**	**	**	**	NS	NS	NS	NS	NS	NS	NS
	Year	**	**	*	*	**	*	**	**	**	**	**	*	*	*	**	**	*	**	*	**	*	*	*	**	**	*	*	*	**	*	**	*	*	**	*	**	*	*	*	*	*	*	*	**
	Orientation	*	*	NS	NS	*	NS	*	*	*	*	*	NS	NS	NS	*	*	NS	*	NS	*	NS	NS	NS	*	*	NS	NS	NS	*	NS	*	NS	NS	*	NS	*	NS	NS	NS	NS	NS	NS	NS	*
	YearxOrientation	*	*	NS	NS	*	NS	*	*	*	*	*	NS	NS	NS	*	*	NS	*	NS	*	NS	NS	NS	*	*	NS	NS	NS	*	NS	*	NS	NS	*	NS	*	NS	NS	NS	NS	NS	NS	NS	*
